# Supplementary material for: Biological Activity of Biosynthesized Silver Nanoaggregates Prepared from the Aqueous Extract of Cymbopogon citratus against Candida spp
Source: Nanomaterials (Basel). 2023 Jul 28;13(15):2198. doi: 10.3390/nano13152198 (PMC10421022; doi:10.3390/nano13152198)
Supplement: Supplementary file 1 [file nanomaterials-13-02198-s001.zip]

Archive with 1 entries (1 files):
- nanomaterials-2473125-supplementary.pdf
